# Supplementary material for: Relationship between Nest and Body Temperature and Microclimate in the Paper Wasp Polistes dominula
Source: Insects. 2023 Nov 16;14(11):886. doi: 10.3390/insects14110886 (PMC10672314; doi:10.3390/insects14110886)
Supplement: Supplementary file 1 [file insects-14-00886-s001.zip]

Archive with 1 entries (1 files):
- insects-2646723-supplementary.pdf
